# Supplementary material for: MF–NF Treatment Train for Pig Manure: Nutrient Recovery and Reuse of Product Water
Source: Membranes (Basel). 2022 Jan 30;12(2):165. doi: 10.3390/membranes12020165 (PMC8875562; doi:10.3390/membranes12020165)
Supplement: Supplementary file 1 [file membranes-12-00165-s001.zip]

Archive with 1 entries (1 files):
- membranes-1566439-supplementary.pdf
